# Supplementary material for: Investigating Heritage Language Processing: Meaning Composition in Chinese Classifier-Noun Phrasal Contexts
Source: Front Psychol. 2021 Dec 17;12:782016. doi: 10.3389/fpsyg.2021.782016 (PMC8718634; doi:10.3389/fpsyg.2021.782016)
Supplement: Supplementary file 3 [file Data_Sheet_3.XLSX]

## Sheet: Untitled
item	constraint	CR	PS1	PS1Cons	PS1Freq	PS1StrokesSum	PS2	PS2Cons	PS2Freq	PS2StrokesSum	PS2Sum	Plausibility
2	1	2	一班	3.054	0.00289	9	地区	1.13793	0.02967	10	2	2.23333
6	1	2	一成	2.393	0.01993	6	手术	1.25862	0.00548	9	2	2.06667
7	1	2	一尺	3.161	0.00388	4	鸟	1	0.01255	5	1	2
10	1	2	一道	3.14	0.01331	12	衣服	1	0.02351	14	2	2
12	1	2	一顶	2.491	0.00281	8	翅膀	1.13793	0.00563	24	2	2.4
13	1	2	一度	2.607	0.00989	9	皮	1	0.02214	5	1	2.16667
17	1	2	一朵	2.544	0.0067	6	气	1.03448	0.03408	4	1	2.23333
18	1	2	一发	1.93	0.00076	5	扁担	1	0.00274	17	2	2.4
20	1	2	一封	2.246	0.00746	9	菜	1.08621	0.01643	11	1	2.13333
21	1	2	一幅	2.719	0.00822	12	缸	1.01724	0.00289	9	1	2.26667
26	1	2	一家	2.982	0.01073	10	杯	1	0.00738	8	1	2.1
27	1	2	一架	3.07	0.00822	9	干部	1.01724	0.0339	13	2	2.03333
28	1	2	一间	3.105	0.01392	7	炮	1	0.00533	9	1	2.16667
29	1	2	一句	2.965	0.04572	5	党	1.01724	0.10743	10	1	2.73333
30	1	2	一具	2.246	0.00084	8	比赛	1	0.00342	18	2	2
31	1	2	一卷	2.877	0.0019	8	碗	1	0.01727	13	1	2
32	1	2	一棵	3.053	0.01293	12	脸	1.01724	0.05919	11	1	1.9
35	1	2	一刻	2.357	0.00251	8	研究	1.01724	0.0762	16	2	2.33333
38	1	2	一里	2.732	0.02062	7	河	1.03448	0.06	8	1	3.2
41	1	2	一辆	3.186	0.01035	11	任务	1.03448	0.02921	11	2	2.2
42	1	2	一列	2.772	0.00213	6	力量	1.03448	0.02906	14	2	2.4
43	1	2	一面	3.07	0.00593	9	骆驼	1	0.00883	17	2	2.26667
45	1	2	一幕	2.298	0.00107	13	代价	1	0.0019	11	2	2.36667
47	1	2	一派	2.464	0.0019	9	垃圾	1.01724	0.00289	14	2	2.4
49	1	2	一匹	2.825	0.00601	4	尿	1.10345	0.00122	7	1	2.06667
52	1	2	一扇	2.789	0.00145	10	矿	1	0.01202	8	1	2.4
56	1	2	一艘	2.965	0.00228	15	磨	1.01724	0.00129	16	1	2
59	1	2	一堂	2.518	0.00152	11	鹿	1.05172	0.00076	11	1	1.93333
63	1	2	一文	2.429	0.00152	4	雾	1	0.00403	13	1	2.03333
64	1	2	一项	2.877	0.01506	9	凤凰	1	0.00122	15	2	1.83333
65	1	2	一员	2.509	0.00129	7	甘蔗	1.01724	0.00076	19	2	2.36667
66	1	2	一则	3.053	0.00099	6	景色	1.13793	0.00205	18	2	2.93333
67	1	2	一盏	2.333	0.0038	10	村	1.2069	0.0321	7	1	2.36667
69	1	2	一枝	2.825	0.00464	8	狗	1	0.01217	8	1	1.83333
70	1	2	一株	2.825	0.00441	10	香肠	1.03448	0.00038	16	2	2.26667
71	1	2	一宗	2.14	0.00023	8	蜡烛	1.08621	0.00304	24	2	2.23333
1	2	2	一把	4.263	0.02069	7	元	1.01724	0.01522	4	1	1.7037
3	2	2	一包	4.196	0.00266	5	宇宙	1.03448	0.00989	14	2	2.55556
4	2	2	一本	3.439	0.01065	5	沙	1.01724	0.00921	7	1	1.96296
5	2	2	一场	4.25	0.00852	6	星	1.06897	0.00685	9	1	2.14815
8	2	2	一串	4.357	0.00411	7	夜晚	1.10345	0.0038	19	2	2.77778
9	2	2	一担	3.411	0.00198	8	鼻子	1	0.00799	16	2	1.7037
11	2	2	一滴	4.246	0.00464	14	钟	1.01724	0.026	8	1	1.7037
14	2	2	一段	3.714	0.02115	9	农民	1.12069	0.0221	11	2	1.77778
15	2	2	一堆	4.214	0.01058	11	坛	1.05172	0.00023	7	1	2.77778
16	2	2	一对	4.143	0.00867	5	醋	1.03448	0.00167	15	1	1.88889
19	2	2	一份	4.321	0.01035	6	帘	1.12069	0.00122	8	1	1.62963
22	2	2	一副	3.679	0.00593	11	露	1.01724	0.0105	21	1	1.85185
23	2	2	一根	3.965	0.01917	10	虎	1	0.00396	8	1	1.81481
24	2	2	一行	3.625	0.00228	6	饼干	1.17241	0.00023	12	2	2.7037
25	2	2	一伙	3.518	0.00259	6	图	1.01724	0.00898	8	1	1.85185
33	2	2	一颗	3.789	0.014	14	床	1	0.02062	7	1	2.07407
34	2	2	一克	4.196	0.00137	7	海	1.01724	0.0372	10	1	2.48148
36	2	2	一口	3.807	0.02838	3	马	1.13793	0.0342	3	1	2.22222
37	2	2	一类	4.089	0.0191	9	天空	1.27586	0.00959	12	2	2.81481
39	2	2	一粒	3.912	0.00609	11	凳子	1	0.00289	16	2	1.88889
40	2	2	一两	4	0.00799	7	情	1.32759	0.00426	11	1	2.33333
44	2	2	一名	4.333	0.00883	6	夏季	1	0.00297	18	2	1.74074
46	2	2	一排	3.768	0.00723	11	氧气	1.08621	0.00259	14	2	2.55556
48	2	2	一批	4	0.00685	7	春节	1.06897	0.00183	14	2	1.96296
50	2	2	一篇	3.351	0.01446	15	园林	1.12069	0.00304	15	2	2.44444
51	2	2	一片	4.304	0.02921	4	铁丝	1.08621	0.00038	15	2	2.66667
53	2	2	一身	3.589	0.00495	7	岸	1.01724	0.0226	8	1	1.81481
54	2	2	一束	3.75	0.00175	7	母	1	0.01529	5	1	1.48148
55	2	2	一双	4.214	0.01461	4	民族	1	0.0418	16	2	1.62963
57	2	2	一所	3.316	0.00243	8	岁月	1	0.00152	10	2	1.92593
58	2	2	一台	3.754	0.00616	5	昆虫	1	0.0055	14	2	1.77778
60	2	2	一套	3.964	0.01058	10	梦	1.13793	0.00685	11	1	2.44444
61	2	2	一头	3.93	0.00609	5	珍珠	1.06897	0.0038	19	2	2.48148
62	2	2	一团	3.404	0.00434	6	报社	1.01724	0.00145	14	2	2.07407
68	2	2	一阵	3.982	0.02001	6	文化	1	0.0302	8	2	2.40741
72	2	2	一座	3.684	0.021	10	饭	1	0.0347	7	1	1.66667
1	2	1	一把	4.263	0.02069	7	刀	0.044	0.01217	2	1	6.76667
3	2	1	一包	4.196	0.00266	5	瓜子	0.062	0.00152	8	2	6.53333
4	2	1	一本	3.439	0.01065	5	账	0.011	0.00867	8	1	6.63333
5	2	1	一场	4.25	0.00852	6	戏	0.079	0.01058	6	1	6.56667
8	2	1	一串	4.357	0.00411	7	数字	0.028	0.00365	19	2	6.8
9	2	1	一担	3.411	0.00198	8	谷子	0.015	0.00251	10	2	6.46667
11	2	1	一滴	4.246	0.00464	14	雨	0.031	0.03188	8	1	6.26667
14	2	1	一段	3.714	0.02115	9	文字	0.108	0.00472	10	2	6.9
15	2	1	一堆	4.214	0.01058	11	火	0.045	0.02587	4	1	6.5
16	2	1	一对	4.143	0.00867	5	表	0.024	0.00677	8	1	4.86667
19	2	1	一份	4.321	0.01035	6	爱	0.011	0.04709	10	1	6.56667
22	2	1	一副	3.679	0.00593	11	牌	0.082	0.00403	12	1	6.5
23	2	1	一根	3.965	0.01917	10	线	0.068	0.02298	8	1	6.8
24	2	1	一行	3.625	0.00228	6	眼泪	0.013	0.00959	19	2	6.1
25	2	1	一伙	3.518	0.00259	6	贼	0.016	0.00152	10	1	6.23333
33	2	1	一颗	3.789	0.014	14	心	0.061	0.09738	4	1	6.53333
34	2	1	一克	4.196	0.00137	7	糖	0.03	0.00662	16	1	6.66667
36	2	1	一口	3.807	0.02838	3	酒	0.04	0.01902	10	1	6.36667
37	2	1	一类	4.089	0.0191	9	事物	0.025	0.01012	16	2	6.03333
39	2	1	一粒	3.912	0.00609	11	种子	0.104	0.00411	12	2	6.83333
40	2	1	一两	4	0.00799	7	茶	0.025	0.01065	9	1	6.2
44	2	1	一名	4.333	0.00883	6	战士	0.034	0.02488	12	2	6.56667
46	2	1	一排	3.768	0.00723	11	座位	0.042	0.00251	17	2	6.73333
48	2	1	一批	4	0.00685	7	数据	0.014	0.00259	24	2	6.06667
50	2	1	一篇	3.351	0.01446	15	日记	0.024	0.00266	9	2	6.76667
51	2	1	一片	4.304	0.02921	4	雪花	0.059	0.00388	18	2	6.76667
53	2	1	一身	3.589	0.00495	7	病	0.028	0.021	10	1	6.3
54	2	1	一束	3.75	0.00175	7	光	0.091	0.03173	6	1	6.8
55	2	1	一双	4.214	0.01461	4	眼睛	0.027	0.05379	24	2	6.56667
57	2	1	一所	3.316	0.00243	8	大学	0.025	0.01225	11	2	6.66667
58	2	1	一台	3.754	0.00616	5	设备	0.009	0.01194	14	2	6.83333
60	2	1	一套	3.964	0.01058	10	书	0.075	0.04321	4	1	6.36667
61	2	1	一头	3.93	0.00609	5	大象	0.072	0.00068	14	2	6.66667
62	2	1	一团	3.404	0.00434	6	毛线	0.024	0.0019	12	2	6.33333
68	2	1	一阵	3.982	0.02001	6	欢呼	0.011	0.00236	14	2	6.7
72	2	1	一座	3.684	0.021	10	城	0.043	0.0248	9	1	6.5
2	1	1	一班	3.054	0.00289	9	学生	0.13	0.03226	13	2	6.51852
6	1	1	一成	2.393	0.01993	6	利润	0.111	0.00175	17	2	6.44444
7	1	1	一尺	3.161	0.00388	4	布	0.611	0.02047	5	1	6.85185
10	1	1	一道	3.14	0.01331	12	闪电	0.13	0.00205	10	2	6.88889
12	1	1	一顶	2.491	0.00281	8	帽子	0.761	0.00799	15	2	6.88889
13	1	1	一度	2.607	0.00989	9	电	0.556	0.01643	5	1	6.88889
17	1	1	一朵	2.544	0.0067	6	云	0.197	0.01286	4	1	6.96296
18	1	1	一发	1.93	0.00076	5	子弹	0.914	0.00358	14	2	6.48148
20	1	1	一封	2.246	0.00746	9	信	0.634	0.02731	9	1	6.96296
21	1	1	一幅	2.719	0.00822	12	画	0.62	0.00997	8	1	6.92593
26	1	1	一家	2.982	0.01073	10	店	0.138	0.01088	8	1	6.55556
27	1	1	一架	3.07	0.00822	9	飞机	0.544	0.02298	9	2	6.96296
28	1	1	一间	3.105	0.01392	7	房	0.291	0.01058	8	1	6.74074
29	1	1	一句	2.965	0.04572	5	话	0.632	0.13398	8	1	6.96296
30	1	1	一具	2.246	0.00084	8	尸体	0.862	0.00107	10	2	6.96296
31	1	1	一卷	2.877	0.0019	8	纸	0.207	0.0232	7	1	6.92593
32	1	1	一棵	3.053	0.01293	12	树	0.543	0.04687	9	1	6.92593
35	1	1	一刻	2.357	0.00251	8	时间	0.152	0.05021	14	2	4.96296
38	1	1	一里	2.732	0.02062	7	路	0.545	0.06931	13	1	6.85185
41	1	1	一辆	3.186	0.01035	11	汽车	0.169	0.03218	11	2	6.92593
42	1	1	一列	2.772	0.00213	6	火车	0.58	0.01248	8	2	6.81481
43	1	1	一面	3.07	0.00593	9	镜子	0.215	0.00289	19	2	6.96296
45	1	1	一幕	2.298	0.00107	13	戏剧	0.119	0.00122	16	2	6.40741
47	1	1	一派	2.464	0.0019	9	胡言	0.667	0.00046	16	2	7
49	1	1	一匹	2.825	0.00601	4	马	0.565	0.03416	3	1	6.92593
52	1	1	一扇	2.789	0.00145	10	窗	0.41	0.01697	12	1	6.66667
56	1	1	一艘	2.965	0.00228	15	船	0.478	0.05211	11	1	6.92593
59	1	1	一堂	2.518	0.00152	11	课	0.702	0.00898	10	1	6.88889
63	1	1	一文	2.429	0.00152	4	钱	0.86	0.05934	10	1	6.88889
64	1	1	一项	2.877	0.01506	9	工程	0.125	0.0178	15	2	6.74074
65	1	1	一员	2.509	0.00129	7	大将	0.59	0.00046	12	2	6.48148
66	1	1	一则	3.053	0.00099	6	新闻	0.156	0.00358	22	2	6.88889
67	1	1	一盏	2.333	0.0038	10	灯	0.818	0.02602	6	1	6.92593
69	1	1	一枝	2.825	0.00464	8	花	0.609	0.03355	7	1	6.85185
70	1	1	一株	2.825	0.00441	10	植物	0.176	0.01042	20	2	6.40741
71	1	1	一宗	2.14	0.00023	8	案件	0.328	0.00122	16	2	6.62963
